# Supplementary material for: A novel chaperone-effector-immunity system identified in uropathogenic Escherichia coli UMN026
Source: PeerJ. 2024 May 20;12:e17336. doi: 10.7717/peerj.17336 (PMC11114119; doi:10.7717/peerj.17336)
Supplement: Supplemental Information 2 [file peerj-12-17336-s002.zip]

Archive with 24 entries (24 files):
- Fig 2A.jpeg
- Fig 2B.jpeg
- Fig 2C.jpeg
- Fig 2D.jpeg
- Fig 2E.jpeg
- Fig 2F.jpeg
- Fig 2G.jpeg
- Fig 2H.jpeg
- Fig 3A.jpeg
- Fig 3B.jpeg
- Fig 3C.jpeg
- Fig 3D.jpeg
- Fig 4A.jpeg
- Fig 4B.jpeg
- Fig 4C.jpeg
- Fig 4D.jpeg
- Fig 5A.jpeg
- Fig 5B.jpeg
- Fig 5C.jpeg
- Fig 5D.jpeg
- Fig 6A.jpeg
- Fig 6B.jpeg
- Fig 6C.jpeg
- Fig 6D.jpeg
